# Supplementary material for: Mitochondrial Dysfunction Is an Early Consequence of Partial or Complete Dystrophin Loss in mdx Mice
Source: Front Physiol. 2020 Jun 19;11:690. doi: 10.3389/fphys.2020.00690 (PMC7317021; doi:10.3389/fphys.2020.00690)
Supplement: TABLE S1 — Primers used for qPCR. [file Table_1.XLSX]

## Sheet: Sheet1
Supplemental Table 1. Primers used for qPCR.
GeneName	Forward Primer	Reverse Primer
mtCO2	CTACAAGACGCCACAT	GAGAGGGGAGAGCAAT
mtCO3	GCAGGATTCTTCTGAGCGTTCT	GTCAGCAGCCTCCTAGATCATGT
DNM1L	CGTGGACTAGCTGCAGAATG	TGCCTCAGATCGTCGTAGTG
Fis1	AGGAGCTGGAACGCCTGATTGATA	AGGATTTGGACTTGGAGACAGCCA
IFNG	AGCAACAGCAAGGCGAAAA	CTGGACCTGTGGGTTGTTGA
IL10	GGTTGCCAAGCCTTATCGGA	ACCTGCTCCACTGCCTTGCT
IL6	AGTCCGGAGAGGAGACTTCA	TTGCCATTGCACAACTCTTT
JNK1	AGCAGAAGCAAACGTGACAAC	GCTGCACACACTATTCCTTGAG
MAPLC3B	AATCACTGGGATCTTGGTGG	AGTCAGATCGTCTGGCTCG
MFF	GCAGTTGGCAGGCTAAAAAG	TCAGGTAGCATATGGGGAGG
MFN1	GCTTCCGACGGACTTACAAC	TGAATAACCGTTGGGATGCT
MFN2	ATTGATCACGGTGCTCTTCC	GTCCTGGACGTCAAAGGGTA
Mgme1	TGTTAGGTTCTCCTGGGGTG	TTTGGAGAGGTGGAAAGAGC
Opa1	TCCTGGTGAAGAGCTTCAATG	TTTGCAGAAGACGGTGAGAA
Park2	ATCGACCTCCACTGGGAAG	GCGTAGGTCCTTCTCGACC
Peo1	GCCCAGTCACCAGTTTCCTA	ACTCTGGTCATTCACCCTCG
Pink1	GGATGTCGTCCTGAAGGGAG	GCTTCGCTGGAGGAACCTG
PolGII	CCGTTTTCCAGCGTAGTCTC	TTCTGTGTGGCCTGGCTATT
Polrmt	CTCATCTCAGGTGTGCCCTC	TCTGCAGCTCAAGAAGGAGC
TNFA	CCAGACCCTCACACTCAGATC	CACTTGGTGGTTTGCTACGAC
