# Supplementary material for: Mitochondrial Dysfunction Is an Early Consequence of Partial or Complete Dystrophin Loss in mdx Mice
Source: Front Physiol. 2020 Jun 19;11:690. doi: 10.3389/fphys.2020.00690 (PMC7317021; doi:10.3389/fphys.2020.00690)
Supplement: TABLE S2 — Antibodies used for immunoblotting. [file Table_2.XLSX]

## Sheet: Sheet1
Supplemental Table 2. Antibodies used for immunoblotting
Protein Name	Protein Abbreviation	Cat. #	Company
AMPK Alpha	AMPKa	2532	Cell Signaling
Mitochondrial OxPhos Complexes	CI - CV	B0315	MitoSciences
Parkinson Disease 7	DJ1	5933	Cell Signaling
Dynamin-related protein 1 Drp1	Drp1	8570	Cell Signaling
Mitochondrial Fission Protein 1	Fis1	GTX111010	GeneTex
MAP 1A/1B Light Chain 3B	LC3B	2775	Cell Signaling
Mitochondrial fission factor	MFF	ab81127	Abcam
Mitofusin 1	MFN1	75-162	NeuroMab
Mitofusin 2	MFN2	ab56889	Abcam
Optic atrophy 1	Opa1	612606	BD Biosciences
phosphorylated AMPK Alpha Thr 172	p-AMPKa Thr 172	2535	Cell Signaling
Parkin	Parkin	2132	Cell Signaling
phosphorylated Drp1 Ser 616	p-Drp1 Ser 616	4494	Cell Signaling
phosphorylated Drp1 Ser 637	p-Drp1 Ser 637	6319	Cell Signaling
PPAR Gamma Coactivator 1 Alpha	PGC1a	AB3242	Millipore
PTEN Induced Putative Kinase 1	Pink1	10006283	Cayman Chemical
phosphorylated Parkin Ser 65	p-Parkin Ser 65	ab154995	Abcam
Sequestosome 1	SQSTM1 or p62	5114	Cell Signaling
Transcription factor A, Mitochondrial	TFAM	ab131607	Abcam
